# Supplementary material for: lncRNA2919 Suppresses Rabbit Dermal Papilla Cell Proliferation via trans-Regulatory Actions
Source: Cells. 2022 Aug 6;11(15):2443. doi: 10.3390/cells11152443 (PMC9368379; doi:10.3390/cells11152443)
Supplement: Supplementary file 1 [file cells-11-02443-s001.zip › Table S1.xlsx]

## Sheet: Sheet 1
Table S1. Primers used for RACE
Primers	Sequence（5’→3’）
5’RACE GSP (lncRNA2919)	GATTACGCCAAGCTTGTTAGGGGCTGGGGGTAGGATTGACACC
3’RACE Gene Specific Outer Primer (lncRNA2919)	GTGCTGTTTTGTCGGTAACTCTCC
3’RACE Gene Specific Inner Primer (lncRNA2919)	ACCTCCCTGATCTGGGGTTGC
GSP-1 (5’RACE-KRTAP11-1)	AAGGGTTGAAGACGTG
GSP-2 (5’RACE-KRTAP11-1)	CCACGGGGACAGTGTACC
GSP-3 (5’RACE-KRTAP11-1)	ATCGGCCTGGAAGAGCAA
C335-1 (3’RACE-KRTAP11-1)	GTCTCCAATCCCTGCTCAACTGC
C335-2 (3’RACE-KRTAP11-1)	GCAGCCGACCATTCAGCTTTGT
