# Supplementary material for: lncRNA2919 Suppresses Rabbit Dermal Papilla Cell Proliferation via trans-Regulatory Actions
Source: Cells. 2022 Aug 6;11(15):2443. doi: 10.3390/cells11152443 (PMC9368379; doi:10.3390/cells11152443)
Supplement: Supplementary file 1 [file cells-11-02443-s001.zip › Table S10.xlsx]

## Sheet: Sheet 1
Table S10. Coding probability prediction of lncRNA2919 by CPC2
Name	Peptide length（aa）	Isoelectric point	Fickett score	Coding probability	ORF integrity	Label
lncRNA2919	95	9.6503	0.3846	0.2104	complete	noncoding
HOTAIR	48	11.5399	0.3411	0.1849	incomplete	noncoding
XIST	76	11.7469	0.3364	0.0558	complete	noncoding
H19	257	11.8087	0.3189	0.8263	complete	coding
GAPDH	334	8.5068	0.4511	0.9999	complete	coding
ACTB	376	5.3047	0.4429	1	complete	coding
