# Supplementary material for: lncRNA2919 Suppresses Rabbit Dermal Papilla Cell Proliferation via trans-Regulatory Actions
Source: Cells. 2022 Aug 6;11(15):2443. doi: 10.3390/cells11152443 (PMC9368379; doi:10.3390/cells11152443)
Supplement: Supplementary file 1 [file cells-11-02443-s001.zip › Table S2.xlsx]

## Sheet: Sheet 1
Table S2. Primers used for constructing the pcDNA3.1-Flag vector
Primer	Sequence（5’→3’）
pcDNA3.1-Flag-lncRNA2919 F	GGGAGACCCAAGCTGGCTAGCATGATACTCAAGAAACTCGTCCTTGA
pcDNA3.1-Flag- lncRNA2919 R	TGCTGGATATCTGCAGAATTCTGTCGTCCCCCACTGCAA
pcDNA3.1-Flag- lncRNA2919-T R	TGCTGGATATCTGCAGAATTCATGTCGTCCCCCACTGCAA
pcDNA3.1-Flag- lncRNA2919-TT R	TGCTGGATATCTGCAGAATTCAATGTCGTCCCCCACTGCA
pcDNA3.1-Flag-GAPDH-F	CCAAGCTGGCTAGTTAAGCTTATGGTGAAGGTCGGAGTGAACG
pcDNA3.1-Flag-GAPDH-R	TGCTGGATATCTGCAGAATTCCTCCTTGGAGGCCATGTGG
Note: The underlined italics indicates the enzyme cutting site, the bold font indicates the gene-specific primers.
