# Supplementary material for: lncRNA2919 Suppresses Rabbit Dermal Papilla Cell Proliferation via trans-Regulatory Actions
Source: Cells. 2022 Aug 6;11(15):2443. doi: 10.3390/cells11152443 (PMC9368379; doi:10.3390/cells11152443)
Supplement: Supplementary file 1 [file cells-11-02443-s001.zip › Table S3.xlsx]

## Sheet: Table S3
Table S3. Primers used for constructing the vector and sequences of shRNA and siRNA
Primer	Sequence（5’→3’）
pcDNA3.1-lncRNA2919 F	CTAGCTAGCATACTCAAGAAACTCGTCCTTGACG
pcDNA3.1-lncRNA2919 R	CCGGAATTCTGTCGTCCCCCACTGCAA
shRNA-1	GCTTTGGCCATGGAGGCTTCT
shRNA-2	GGACCATTGGAATCTTCATGT
shRNA-3	GCAGCAGTCAGAGAATATTTG
shRNA-4（shRNA-lncRNA2919）	GGATCAGGAAGAATGCCTTGC
pcDNA3.1-KRTAP11-1	F：CCCAAGCTTATGTCCTTCAACTGCTCCACAAGAA
	R：CCGGAATTCTTAGCAAGTTCTTCGGCAGCTGGAC
siRNA-KRTAP11-1	F：GACUGCCUGAGUAGCAUCUTT
	R：AGAUGCUACUCAGGCAGUCGC
pcDNA3.1-STAT1	F：GGGAGACCCAAGCTGGCTAGCATGTCTCAGTGGTATGAGCTTCAGC
	R：TCCGAGCTCGGTACCAAGCTTCTATACTGCGTTCATCATACTGTCGA
siRNA-1 (STAT1)	F：GACCCUGGAAGAUCUACAATT
	R：UUGUAGAUCUUCCAGGGUCTT
siRNA-2 (STAT1)	F：CAUCCUAGAACUGAUUAAATT
	R：UUUAAUCAGUUCUAGGAUGTT
siRNA-3 (STAT1)	F：GCCCUACACGAAGAAAGAATT
	R：UUCUUUCUUCGUGUAGGGCTT
siRNA-NC	F：UUCUCCGAACGUGUCACGUTT
	R：ACGUGACACGUUCGGAGAATT
Note: The underlined italics indicates the enzyme cutting site, the lowercase letter indicates the mutated base, the bold font indicates the gene-specific primers.
