# Supplementary material for: lncRNA2919 Suppresses Rabbit Dermal Papilla Cell Proliferation via trans-Regulatory Actions
Source: Cells. 2022 Aug 6;11(15):2443. doi: 10.3390/cells11152443 (PMC9368379; doi:10.3390/cells11152443)
Supplement: Supplementary file 1 [file cells-11-02443-s001.zip › Table S4.xlsx]

## Sheet: Sheet 1
Table S4. Information of primers used for qRT-PCR
Primer	Sequence（5’→3’）
BCL2	F：ACATCGCCCTGTGGATGACTG
	R：CGAGGGTGATGCAAGCTCCTAT
BMP2	F：GACTTCAACAGTGCCACC
	R：TGCTGTAGCCAAATTCGT
CCND1	F：GAACGCTACCTTCCCCAGTGCTC
	R：CCTCACAGACCTCCAGCATCCAG
EGF	F：GTGCGATGCCGAGAAGT
	R：AGCCCAATCTGAGAACCAC
GAPDH	F：CACCAGGGCTGCTTTTAACTCT
	R：CTTCCCGTTCTCAGCCTTGACC
KRT17	F：CTACTGGAAGACCATCGAGGACC
	R：CGCAGCCCATTGATGTCG
KRTAP11-1	F：TCCAAACTGGCTCTTGGCTC
	R：CAAAGCTGAATGGTCGGCTG
LEF1	F：CATCTCGGGTGGATTCAGG
	R：ATGAGGGATGCCAGTTGTG
STAT1	F：GGACGAGGTTCTGCAAGGAA
	R：CTCCTTGCTGATGAAGCCCA
SFRP2	F：CCAGCCCGACTTCTCCTACAAGC
	R：TCCAGCACCTCTTTCATGGTCT
WNT2	F：AGCCATCCAGGTCGTCATGAACCAG
	R：TGCACACACGACCTGCTGTACCC
U6	F：CTCCCTTCGGCAGCACA
	R：AACGCTTCACGAATTTGTGT
lncRNA2919	F：GGCCATTGGAGGGTGAA
	R：AAGGCATTGGATTACTTACAGG
