# Supplementary material for: lncRNA2919 Suppresses Rabbit Dermal Papilla Cell Proliferation via trans-Regulatory Actions
Source: Cells. 2022 Aug 6;11(15):2443. doi: 10.3390/cells11152443 (PMC9368379; doi:10.3390/cells11152443)
Supplement: Supplementary file 1 [file cells-11-02443-s001.zip › Table S5.xlsx]

## Sheet: Sheet 1
Table S5. Primers used for constructing the luciferase reporter vector
Primer	Sequence（5’→3’）
pGL3-pro 1 (KRTAP11-1)	F：CGAGACTCTTACGCGTGCTAGCGAAGCAAAAGTTGTCCAATC
	R：CAGTACCGGAATGCCAAGCTTAGCCCTCCTCCTCGTAAA
pGL3-pro 2 (KRTAP11-1)	F：CGAGCTCTTACGCGTGCTAGCTGAGCCCTGGGAACTGTAATAGA
	R：CAGTACCGGAATGCCAAGCTTGATAGGGAAGGTGGATGGTGC
pGL3-pro 3 (KRTAP11-1)	F：CGAGCTCTTACGCGTGCTAGCTGAGCCCTGGGAACTGTAATAGA
	R：CAGTACCGGAATGCCAAGCTTGGAACAGGCTTAACTTTTAAATGATTA
pGL3-pro 4 (KRTAP11-1)	F：CGAGCTCTTACGCGTGCTAGCTGAGCCCTGGGAACTGTAATAGA
	R：CAGTACCGGAATGCCAAGCTTACACAGCTAAAAGAACTGCTTCAACT
pGL3-pro 5 (KRTAP11-1)	F：CGAGACTCTTACGCGTGCTAGCGAAGCAAAAGTTGTCCAATC
	R：CAGTACCGGAATGCCAAGCTTAGCCCCCAGCATCTTACCA
pGL3-pro 6 (KRTAP11-1)	F：CGAGACTCTTACGCGTGCTAGCGAAGCAAAAGTTGTCCAATC
	R：CAGTACCGGAATGCCAAGCTTTGGATAGAGTTCTGGGCCCC
pGL3-pro 2 MUT (KRTAP11-1)	F：CTTTTTCCTaGCAGGTCTTGCCATTGTCACCT
	R：GACCTGCtAGGAAAAAGAATACAAAGTCTTGCATC
Note: The underlined italics indicates the enzyme cutting site, the lowercase letter indicates the mutated base, the bold font indicates the gene-specific primers.
