# Supplementary material for: lncRNA2919 Suppresses Rabbit Dermal Papilla Cell Proliferation via trans-Regulatory Actions
Source: Cells. 2022 Aug 6;11(15):2443. doi: 10.3390/cells11152443 (PMC9368379; doi:10.3390/cells11152443)
Supplement: Supplementary file 1 [file cells-11-02443-s001.zip › Table S6.xlsx]

## Sheet: Sheet 1
Table S6. Probe sequences of the TF in the promoter region for EMSA
Primer	Sequence（5’→3’）
STAT1-TP (KRTAP11-1)	TATTCTTTTTCCTGGCAGGTCTTGCC
STAT1-BM (KRTAP11-1)	GGCAAGACCTGCCAGGAAAAAGAATA
MUT-STAT1-TP (KRTAP11-1)	TATTCTTACTATACGTGAGTCTTGCC
MUT-STAT1-BM (KRTAP11-1)	GGCAAGACTCACGTATAGTAAGAATA
