# Supplementary material for: lncRNA2919 Suppresses Rabbit Dermal Papilla Cell Proliferation via trans-Regulatory Actions
Source: Cells. 2022 Aug 6;11(15):2443. doi: 10.3390/cells11152443 (PMC9368379; doi:10.3390/cells11152443)
Supplement: Supplementary file 1 [file cells-11-02443-s001.zip › Table S7.xlsx]

## Sheet: Sheet 1
Table S7. PCR primers of sense and antisense in vitro transcription
Primer	Sequence（5’→3’）
Sense (lncRNA2919)	F：TAATACGACTCACTATAGGG ATACTCAAGAAACTCGTCCTTGACGTCTGA
	R：TGTCGTCCCCCACTGCAAGAACAAACTACA
Antisense (lncRNA2919)	F：TAATACGACTCACTATAGGG TGTCGTCCCCCACTGCAAGAACAAACTACA
	R：ATACTCAAGAAACTCGTCCTTGACGTCTGA
Note: The bold font indicates the gene-specific primers.
