# Supplementary material for: lncRNA2919 Suppresses Rabbit Dermal Papilla Cell Proliferation via trans-Regulatory Actions
Source: Cells. 2022 Aug 6;11(15):2443. doi: 10.3390/cells11152443 (PMC9368379; doi:10.3390/cells11152443)
Supplement: Supplementary file 1 [file cells-11-02443-s001.zip › Table S8.xlsx]

## Sheet: Sheet 1
Table S8. RT-PCR primers used in RIP assay
Primer	Sequence（5’→3’）
Primer-1	F：ACCAATCCCAACCTCCC
	R：CCCATCCCATAACTTGC
Primer-2	F：GACTTTAGGAGCAACGC
	R：TGATGAATGAGCAACCC
