# Supplementary material for: lncRNA2919 Suppresses Rabbit Dermal Papilla Cell Proliferation via trans-Regulatory Actions
Source: Cells. 2022 Aug 6;11(15):2443. doi: 10.3390/cells11152443 (PMC9368379; doi:10.3390/cells11152443)
Supplement: Supplementary file 1 [file cells-11-02443-s001.zip › Table S9.xlsx]

## Sheet: Sheet 1
Table S9. Prediction of the target gene of lncRNA2919
Target prediction method	Target gene ID	Target official symbol	Pearson_correlation
co_location/cis	ENSOCUG00000016524	TIAM1	-
co_expression/trans	ENSOCUG00000008905	TTC7B	0.96118
co_expression/trans	ENSOCUG00000002054	TRIT1	0.950325
co_expression/trans	ENSOCUG00000012040	KRTAP11-1	0.955047
co_expression/trans	ENSOCUG00000025507	-	0.953608
co_expression/trans	ENSOCUG00000027275	TM4SF1	0.983089
co_expression/trans	ENSOCUG00000000289	PLEKHG3	0.958262
co_expression/trans	ENSOCUG00000022892	TSTD1	0.976459
